# Supplementary material for: Thortveitite-type Tm2Si2O7
Source: Acta Crystallogr Sect E Struct Rep Online. 2014 Jun 11;70(Pt 7):i34–5. doi: 10.1107/S1600536814013142 (PMC4120532; doi:10.1107/S1600536814013142)
Supplement: Supplementary file 1 [file e-70-00i34-sup1.cif]

##############################################################################
#                                                                            #
# This CIF contains the data in a paper accepted for publication in          #
# Acta Crystallographica Section E. It conforms to the requirements of       #
# Notes for Authors for Acta Crystallographica Section E, and has been       #
# peer reviewed under the auspices of the IUCr Commission on Journals.       #
#                                                                            #
# Full details of the Crystallographic Information File format               #
# are given in the paper "The Crystallographic Information File (CIF):       #
# a New Standard Archive File for Crystallography" by S. R. Hall, F. H.      #
# Allen and I. D. Brown [Acta Cryst. (1991), A47, 655-685].                  #
#                                                                            #
# The current version of the core CIF dictionary is obtainable from          #
# ftp://ftp.iucr.org/pub/cif_core.dic.                                       #
#                                                                            #
# Software is freely available for graphical display of the structure(s)     #
# in this CIF. For information consult the CIF software page                 #
# http://www.iucr.org/resources/cif/software.                                #
#                                                                            #
# This file may be used for bona fide research purposes within the           #
# scientific community so long as proper attribution is given to the journal # 
# article from which it was obtained.                                        #
#                                                                            #
##############################################################################
data_global
_audit_creation_method     'WinGX routine CIF_UPDATE'
_audit_conform_dict_name     cif_core.dic
_audit_conform_dict_version     2.4
_journal_date_recd_electronic     2014-05-24
_journal_date_accepted     2014-06-05
_journal_name_full     'Acta Crystallographica, Section E'
_journal_year     2014
_journal_volume     70
_journal_issue      7
_journal_page_first     i34
_journal_page_last     i35
_journal_paper_category     QI
_journal_paper_doi     10.1107/S1600536814013142
_journal_coeditor_code     WM5029
data_I
_audit_creation_method     'WinGX routine CIF_UPDATE'
_audit_conform_dict_name     cif_core.dic
_audit_conform_dict_version     2.4
_database_code_depnum_ccdc_archive     'CCDC 1006971'
_chemical_name_systematic
;
Dithulium disilicate
;
_chemical_formula_moiety     'O7 Si2 Tm2'
_chemical_formula_sum     'O7 Si2 Tm2'
_chemical_formula_iupac     'Tm2 Si2 O7'
_chemical_formula_weight     506.04
_symmetry_cell_setting     monoclinic
_symmetry_space_group_name_H-M     'C 2/m'
_symmetry_space_group_name_Hall     '-C 2y'
loop_
    _symmetry_equiv_pos_as_xyz
    'x, y, z'
    '-x, y, -z'
    'x+1/2, y+1/2, z'
    '-x+1/2, y+1/2, -z'
    '-x, -y, -z'
    'x, -y, z'
    '-x+1/2, -y+1/2, -z'
    'x+1/2, -y+1/2, z'
_cell_length_a     6.8205(14)
_cell_length_b     8.9062(18)
_cell_length_c     4.6937(11)
_cell_angle_alpha     90
_cell_angle_beta     101.78(2)
_cell_angle_gamma     90
_cell_volume     279.11(10)
_cell_formula_units_Z     2
_cell_measurement_reflns_used     762
_cell_measurement_theta_min     3.8064
_cell_measurement_theta_max     29.3029
_cell_measurement_temperature     293(2)
_cell_special_details     ?
_exptl_crystal_description     'platy fragment'
_exptl_crystal_colour     colourless
_exptl_crystal_size_max     0.05
_exptl_crystal_size_mid     0.03
_exptl_crystal_size_min     0.01
_exptl_crystal_density_diffrn     6.021
_exptl_crystal_density_method     'not measured'
_exptl_crystal_F_000     444
_exptl_absorpt_coefficient_mu     31.992
_exptl_absorpt_correction_type     multi-scan
_exptl_absorpt_process_details
;
(<i>CrysAlis PRO</i>; Agilent, 2014)
;
_exptl_absorpt_correction_T_min     0.23135
_exptl_absorpt_correction_T_max     1
_exptl_special_details     ?
_diffrn_ambient_temperature     293(2)
_diffrn_radiation_type     MoK\a
_diffrn_radiation_wavelength     0.71073
_diffrn_radiation_monochromator     graphite
_diffrn_measurement_device_type     'Agilent Xcalibur (Ruby, Gemini ultra)'
_diffrn_measurement_device     'four-circle diffractometer'
_diffrn_measurement_method     '\w scans'
_diffrn_detector_area_resol_mean     10.3575
_diffrn_reflns_number     894
_diffrn_reflns_av_R_equivalents     0.0203
_diffrn_reflns_theta_min     3.81
_diffrn_reflns_theta_max     27.63
_diffrn_reflns_theta_full     27.63
_diffrn_measured_fraction_theta_max     0.983
_diffrn_measured_fraction_theta_full     0.983
_diffrn_reflns_limit_h_min     -8
_diffrn_reflns_limit_h_max     8
_diffrn_reflns_limit_k_min     -11
_diffrn_reflns_limit_k_max     11
_diffrn_reflns_limit_l_min     -4
_diffrn_reflns_limit_l_max     6
_refine_special_details
;
Refinement of <i>F</i>^2^ against ALL reflections. The weighted <i>R</i>-factor
<i>wR</i> and goodness of fit <i>S</i> are based on <i>F</i>^2^, conventional
<i>R</i>-factors <i>R</i> are based on <i>F</i>, with <i>F</i> set to zero for
negative <i>F</i>^2^. The threshold expression of <i>F</i>^2^ >
\s(<i>F</i>^2^) is used only for calculating <i>R</i>-factors(gt) <i>etc</i>.
and is not relevant to the choice of reflections for refinement.
<i>R</i>-factors based on <i>F</i>^2^ are statistically about twice as large
as those based on <i>F</i>, and <i>R</i>-factors based on ALL data will be
even larger.
;
_reflns_number_total     340
_reflns_number_gt     330
_reflns_threshold_expression     I>2sigma(I)
_refine_ls_structure_factor_coef     Fsqd
_refine_ls_matrix_type     full
_refine_ls_R_factor_all     0.0188
_refine_ls_R_factor_gt     0.018
_refine_ls_wR_factor_gt     0.045
_refine_ls_wR_factor_ref     0.0454
_refine_ls_goodness_of_fit_ref     1.154
_refine_ls_restrained_S_all     1.154
_refine_ls_number_reflns     340
_refine_ls_number_parameters     32
_refine_ls_number_restraints     0
_refine_ls_number_constraints     ?
_refine_ls_hydrogen_treatment     noref
_refine_ls_weighting_scheme     calc
_refine_ls_weighting_details
         'calc w=1/[\s^2^(Fo^2^)+(0.0265P)^2^+0.0000P] where P=(Fo^2^+2Fc^2^)/3'
_atom_sites_solution_primary     direct
_atom_sites_solution_secondary     difmap
_refine_ls_shift/su_max     0
_refine_ls_shift/su_mean     0
_refine_diff_density_max     1.624
_refine_diff_density_min     -1.423
_refine_ls_extinction_method     'SHELXL97 (Sheldrick, 2008)'
_refine_ls_extinction_coef     0.0072(6)
_refine_ls_extinction_expression
                                    Fc^*^=kFc[1+0.001xFc^2^\l^3^/sin(2\q)]^-1/4^
loop_
    _atom_type_symbol
    _atom_type_description
    _atom_type_scat_dispersion_real
    _atom_type_scat_dispersion_imag
    _atom_type_scat_source
    O O 0.0106 0.006 'International Tables Vol C Tables 4.2.6.8 and 6.1.1.4'
    Si Si 0.0817 0.0704 'International Tables Vol C Tables 4.2.6.8 and 6.1.1.4'
    Tm Tm -0.3139 5.2483 'International Tables Vol C Tables 4.2.6.8 and 6.1.1.4'
_computing_data_collection
;
<i>CrysAlis PRO</i> (Agilent, 2014)
;
_computing_cell_refinement
;
<i>CrysAlis PRO</i> (Agilent, 2014)
;
_computing_data_reduction
;
<i>CrysAlis PRO</i> (Agilent, 2014)
;
_computing_structure_solution     'SIR2002 (Burla <i>et al.</i>, 2003)'
_computing_structure_refinement     'SHELXL97 (Sheldrick, 2008)'
_computing_molecular_graphics     'ATOMS for Windows (Dowty, 2011)'
_computing_publication_material
                            'publCIF (Westrip, 2010) and WinGX (Farrugia, 2012)'
loop_
    _atom_site_type_symbol
    _atom_site_label
    _atom_site_fract_x
    _atom_site_fract_y
    _atom_site_fract_z
    _atom_site_U_iso_or_equiv
    _atom_site_adp_type
    _atom_site_calc_flag
    _atom_site_refinement_flags
    _atom_site_occupancy
    _atom_site_symmetry_multiplicity
    _atom_site_disorder_assembly
    _atom_site_disorder_group
    Tm Tm 0.5 0.19345(4) 0.5 0.0045(2) Uani d S 1 2 . .
    Si Si 0.2186(3) 0 0.9130(5) 0.0044(5) Uani d S 1 2 . .
    O O1 0.3804(9) 0 0.2130(12) 0.0069(12) Uani d S 1 2 . .
    O O2 0 0 0 0.0129(19) Uani d S 1 4 . .
    O O3 0.2357(6) 0.1505(5) 0.7213(9) 0.0073(8) Uani d . 1 1 . .
loop_
    _atom_site_aniso_label
    _atom_site_aniso_U_11
    _atom_site_aniso_U_22
    _atom_site_aniso_U_33
    _atom_site_aniso_U_12
    _atom_site_aniso_U_13
    _atom_site_aniso_U_23
    Tm 0.0032(3) 0.0043(3) 0.0058(3) 0 0.00056(15) 0
    Si 0.0049(11) 0.0043(11) 0.0042(11) 0 0.0013(9) 0
    O1 0.006(3) 0.007(3) 0.005(3) 0 -0.004(2) 0
    O2 0.008(4) 0.019(5) 0.011(5) 0 0.001(4) 0
    O3 0.006(2) 0.007(2) 0.009(2) 0.0042(17) 0.0026(17) 0.0045(17)
_geom_special_details
;
All e.s.d.'s (except the e.s.d. in the dihedral angle between two l.s. planes)
are estimated using the full covariance matrix. The cell e.s.d.'s are taken
into account individually in the estimation of e.s.d.'s in lengths, angles and
torsion angles; correlations between e.s.d.'s in cell parameters are only used
when they are defined by crystal symmetry. An approximate (isotropic)
treatment of cell e.s.d.'s is used for estimating e.s.d.'s involving l.s.
planes.
;
loop_
    _geom_bond_atom_site_label_1
    _geom_bond_atom_site_label_2
    _geom_bond_site_symmetry_2
    _geom_bond_distance
    _geom_bond_publ_flag
    Tm O3 8 2.217(4) ?
    Tm O3 7_556 2.217(4) ?
    Tm O1 . 2.236(4) ?
    Tm O1 5_656 2.236(4) ?
    Tm O3 . 2.289(4) ?
    Tm O3 2_656 2.289(4) ?
    Si O1 1_556 1.602(6) ?
    Si O2 1_556 1.624(2) ?
    Si O3 6 1.632(4) ?
    Si O3 . 1.632(4) ?
    O1 Si 1_554 1.602(6) ?
    O1 Tm 5_656 2.236(4) ?
    O2 Si 5_556 1.624(2) ?
    O2 Si 1_554 1.624(2) ?
    O3 Tm 7_556 2.217(4) ?
loop_
    _geom_angle_atom_site_label_1
    _geom_angle_atom_site_label_2
    _geom_angle_atom_site_label_3
    _geom_angle_site_symmetry_1
    _geom_angle_site_symmetry_3
    _geom_angle
    _geom_angle_publ_flag
    O3 Tm O3 8 7_556 102.3(2) ?
    O3 Tm O1 8 . 154.9(2) ?
    O3 Tm O1 7_556 . 93.47(17) ?
    O3 Tm O1 8 5_656 93.47(17) ?
    O3 Tm O1 7_556 5_656 154.9(2) ?
    O1 Tm O1 . 5_656 79.2(2) ?
    O3 Tm O3 8 . 117.09(17) ?
    O3 Tm O3 7_556 . 75.78(17) ?
    O1 Tm O3 . . 85.4(2) ?
    O1 Tm O3 5_656 . 79.74(18) ?
    O3 Tm O3 8 2_656 75.78(17) ?
    O3 Tm O3 7_556 2_656 117.09(17) ?
    O1 Tm O3 . 2_656 79.74(18) ?
    O1 Tm O3 5_656 2_656 85.43(19) ?
    O3 Tm O3 . 2_656 160.7(2) ?
    O1 Si O2 1_556 1_556 106.4(2) ?
    O1 Si O3 1_556 6 111.8(2) ?
    O2 Si O3 1_556 6 108.14(18) ?
    O1 Si O3 1_556 . 111.8(2) ?
    O2 Si O3 1_556 . 108.14(18) ?
    O3 Si O3 6 . 110.4(3) ?
    Si O1 Tm 1_554 . 129.10(12) ?
    Si O1 Tm 1_554 5_656 129.10(12) ?
    Tm O1 Tm . 5_656 100.8(2) ?
    Si O2 Si 5_556 1_554 180.00(14) ?
    Si O3 Tm . 7_556 130.3(3) ?
    Si O3 Tm . . 122.6(2) ?
    Tm O3 Tm 7_556 . 104.22(17) ?
data_New_Global_Publ_Block
_publ_contact_author_name     'Volker Kahlenberg'
_publ_contact_author_address
;
University of Innsbruck, Institute of Mineralogy & Petrography, Innrain 52,
A-6020 Innsbruck, Austria
;
_publ_contact_author_email     'volker.kahlenberg@uibk.ac.at'
_publ_contact_author_fax     ?
_publ_contact_author_phone     '0043-512-507-5503'
_publ_section_title
;
Thortveitite-type Tm~2~Si~2~O~7~
;
loop_
    _publ_author_name
    _publ_author_footnote
    _publ_author_address
    'Kahlenberg, Volker' .
;
University of Innsbruck, Institute of Mineralogy & Petrography, Innrain 52,
A-6020 Innsbruck, Austria
;
    'Aichholzer, Paul' .
;
University of Innsbruck, Institute of Mineralogy & Petrography, Innrain 52,
A-6020 Innsbruck, Austria
;
