# Supplementary material for: Thortveitite-type Tm2Si2O7
Source: Acta Crystallogr Sect E Struct Rep Online. 2014 Jun 11;70(Pt 7):i34–5. doi: 10.1107/S1600536814013142 (PMC4120532; doi:10.1107/S1600536814013142)
Supplement: Supplementary file 2 [file e-70-00i34-Isup2.hkl]

#


# h,k,l, Fc-squared, Fo-squared, sigma(Fo-squared) and status flag


#


data_I


_shelx_title '    Tm2O3_SiO2_LiF_2 in C2/m'


_shelx_refln_list_code          4


_shelx_F_calc_maximum      291.26


_exptl_crystal_F_000       444.00


_reflns_d_resolution_high  0.7664


 


loop_


 _symmetry_equiv_pos_as_xyz


 'x, y, z'


 '-x, y, -z'


 'x+1/2, y+1/2, z'


 '-x+1/2, y+1/2, -z'


 '-x, -y, -z'


 'x, -y, z'


 '-x+1/2, -y+1/2, -z'


 'x+1/2, -y+1/2, z'


 


_cell_length_a     6.8205


_cell_length_b     8.9062


_cell_length_c     4.6937


_cell_angle_alpha  90.000


_cell_angle_beta  101.780


_cell_angle_gamma  90.000


 


_shelx_F_squared_multiplier     1.000


 


loop_


 _refln_index_h


 _refln_index_k


 _refln_index_l


 _refln_F_squared_calc


 _refln_F_squared_meas


 _refln_F_squared_sigma


 _refln_observed_status


   2   0   0    28697.45    27267.09    386.25 o


   4   0   0    60136.27    56624.00    632.03 o


   6   0   0    18941.86    19704.13    420.54 o


   8   0   0    22006.74    27924.18   1185.69 o


   1   1   0     7122.92     7491.89    123.54 o


   3   1   0     6580.62     6330.76     92.64 o


   5   1   0      306.38      371.41     30.59 o


   7   1   0     5924.56     6106.24    204.19 o


   0   2   0    14863.58    16298.01    315.15 o


   2   2   0    34812.07    33491.75    423.73 o


   4   2   0    20163.64    19224.97    747.60 o


   6   2   0    14570.37    14817.12    338.14 o


   8   2   0     8233.39     9194.72    435.18 o


   1   3   0    41415.74    41956.82    326.09 o


   3   3   0    35634.77    35611.44    377.49 o


   5   3   0    31073.35    30026.20    582.43 o


   7   3   0    11736.43    11301.46    420.05 o


   0   4   0     4504.13     4611.30    117.15 o


   2   4   0     1347.12     1558.23     73.51 o


   4   4   0      511.41      520.63     38.30 o


   6   4   0      706.76      702.79     75.61 o


   8   4   0      381.70      420.18     82.26 o


   1   5   0    38564.08    40269.86    315.92 o


   3   5   0    32530.93    32885.70    364.78 o


   5   5   0    14765.96    14051.73    305.32 o


   7   5   0    20882.22    20953.76    759.17 o


   0   6   0    29819.13    31962.56    383.92 o


   2   6   0     3092.66     3064.03     93.98 o


   4   6   0    12512.09    11969.67    181.54 o


   6   6   0     3078.98     3150.76    200.67 o


   1   7   0    11669.71    11927.19    135.73 o


   3   7   0     7556.65     7457.20    164.76 o


   5   7   0    13776.00    13875.60    411.18 o


   0   8   0    11511.14    12389.91    203.25 o


   2   8   0    28441.63    31863.96    637.52 o


   4   8   0    13909.02    13621.64    636.72 o


   6   8   0    15051.43    14973.30    635.82 o


   1   9   0       86.33      157.40     34.48 o


   3   9   0       21.97       58.36     53.08 o


   5   9   0      715.44      596.95    120.54 o


   2  10   0    13475.44    13592.06    547.80 o


   1  11   0     6978.60     7484.09    352.27 o


  -8   0   1    11677.76    13477.92    837.86 o


  -6   0   1    31183.69    32058.05    541.38 o


  -4   0   1    26301.73    24813.19    470.38 o


  -2   0   1    84830.62    82720.77   1098.72 o


   0   0   1    41759.93    40402.82    697.46 o


   2   0   1    41548.95    40964.95    802.03 o


   4   0   1    36387.30    36787.45    601.77 o


   6   0   1    20286.61    19876.88    715.72 o


   8   0   1    19378.40    20526.78    915.62 o


  -7   1   1     1528.33     1705.77    100.70 o


  -5   1   1     3899.59     3850.68     82.65 o


  -3   1   1    15525.48    16304.86    161.86 o


  -1   1   1     4434.92     4547.43     72.33 o


   1   1   1    17642.11    18537.61    281.16 o


   3   1   1      513.30      634.52    142.68 o


   5   1   1    11780.01    11852.59    425.00 o


   7   1   1     1010.75     1050.62     96.15 o


  -8   2   1    12487.47    12719.58    367.43 o


  -6   2   1    13172.44    12595.51    330.42 o


  -4   2   1    31962.63    31526.70    293.53 o


  -2   2   1    15888.76    15912.87    318.40 o


   0   2   1    57687.79    62833.98    735.27 o


   2   2   1    29528.70    30113.42    294.43 o


   4   2   1    23927.97    24267.18    323.67 o


   6   2   1    11971.76    12019.69    210.34 o


   8   2   1     7768.77     8008.69    616.94 o


  -7   3   1    23884.82    23095.78    517.63 o


  -5   3   1    13588.01    13590.04    280.85 o


  -3   3   1    35895.57    35677.65    425.08 o


  -1   3   1    22597.94    20961.00    235.20 o


   1   3   1    46311.56    50188.37    361.42 o


   3   3   1    30891.22    32258.42    339.17 o


   5   3   1    14142.08    14148.40    621.90 o


   7   3   1    13545.73    13113.20    378.64 o


  -8   4   1       87.36       67.20     38.54 o


  -6   4   1      602.32      602.57     58.71 o


  -4   4   1        8.63       20.22     11.61 o


  -2   4   1     5090.75     5183.12    171.17 o


   0   4   1      297.39      340.60     18.79 o


   2   4   1     1232.99     1258.53     55.72 o


   4   4   1       35.67       62.71     21.51 o


   6   4   1      933.47      946.18     93.14 o


  -7   5   1    12326.72    12149.34    417.10 o


  -5   5   1    26748.67    26153.48    321.42 o


  -3   5   1    37428.44    38487.30    534.25 o


  -1   5   1    38670.54    38942.97    514.40 o


   1   5   1    42773.18    42583.66    341.01 o


   3   5   1    20370.04    20293.27    272.56 o


   5   5   1    32216.00    31992.52    718.51 o


   7   5   1    12220.58    12105.57    346.28 o


  -6   6   1     6930.25     6850.51    588.64 o


  -4   6   1     3241.62     3298.66     97.80 o


  -2   6   1    16471.33    16757.66    394.46 o


   0   6   1     4492.28     4444.32    101.02 o


   2   6   1     7441.80     7363.92    122.08 o


   4   6   1     6236.99     6052.11    146.22 o


   6   6   1     4030.33     3915.22    169.79 o


  -7   7   1     6034.58     5640.40    455.89 o


  -5   7   1     7832.47     8043.43    451.80 o


  -3   7   1     4510.00     4805.42    216.40 o


  -1   7   1    14757.01    14742.75    235.57 o


   1   7   1     4688.09     4992.13    148.50 o


   3   7   1    17085.45    16746.68    341.56 o


   5   7   1     1840.14     1773.02    136.19 o


  -6   8   1    11433.01    11789.08    413.88 o


  -4   8   1    23951.11    22989.19    841.51 o


  -2   8   1    13398.38    13773.06    325.25 o


   0   8   1    29973.03    30898.58    307.58 o


   2   8   1    20177.07    20458.93    252.78 o


   4   8   1    17165.53    16991.17    436.03 o


  -5   9   1       75.00       78.99     65.36 o


  -3   9   1       67.11       86.97     23.91 o


  -1   9   1        1.80       11.98     16.93 o


   1   9   1       30.12       92.87     28.62 o


   3   9   1      364.88      368.14     58.83 o


   5   9   1      111.37      161.04     66.31 o


  -4  10   1     8853.59     7926.18    406.66 o


  -2  10   1    19666.88    20620.25    363.01 o


   0  10   1     9218.13     9708.98    303.52 o


   2  10   1    14980.05    16147.87    396.34 o


  -1  11   1     7808.74     8231.07    292.02 o


   1  11   1     7233.13     7248.21    307.14 o


  -8   0   2    17283.41    18132.08    898.98 o


  -6   0   2    25806.46    26386.58    436.83 o


  -4   0   2    43411.00    44243.17    625.77 o


  -2   0   2    51848.98    50463.50    561.10 o


   0   0   2    37385.66    34667.00    705.44 o


   2   0   2    58363.63    59687.07   1157.07 o


   4   0   2    26301.88    24312.16    687.52 o


   6   0   2    26976.99    26588.07    859.39 o


  -7   1   2     2369.76     2356.66    119.18 o


  -5   1   2     4768.12     4999.76    113.76 o


  -3   1   2     2716.09     2693.41     60.51 o


  -1   1   2     4872.51     4462.63     89.25 o


   1   1   2     1225.00     1140.09     69.73 o


   3   1   2     8264.25     8253.68    164.95 o


   5   1   2     1627.73     1541.03    120.66 o


   7   1   2     1602.90     1692.60    155.65 o


  -8   2   2     5904.19     6155.87    366.11 o


  -6   2   2    18761.94    19210.41    308.33 o


  -4   2   2     7504.55     7485.94    117.69 o


  -2   2   2    38518.64    37953.79    386.91 o


   0   2   2    20530.59    20153.10    231.78 o


   2   2   2    21426.98    21825.90    282.34 o


   4   2   2    12860.22    12873.67    339.31 o


   6   2   2     8601.98     8268.46    322.82 o


  -7   3   2    12983.15    12280.44    326.71 o


  -5   3   2    18915.45    18746.04    333.06 o


  -3   3   2    35402.46    35183.13    401.75 o


  -1   3   2    28974.12    29066.11    307.49 o


   1   3   2    53512.00    56076.50    531.10 o


   3   3   2    11596.40    12066.88    187.36 o


   5   3   2    25551.88    25374.63    571.84 o


   7   3   2     9080.12     9469.51    421.41 o


  -8   4   2     1707.52     1867.24    181.63 o


  -6   4   2       40.34       54.83     16.99 o


  -4   4   2     6923.55     6743.47    146.06 o


  -2   4   2      341.88      413.38     23.99 o


   0   4   2     3483.63     3685.34    120.77 o


   2   4   2      350.84      380.62     28.00 o


   4   4   2     1540.70     1526.15     68.29 o


   6   4   2      741.51      853.89     88.47 o


  -7   5   2    16265.26    16400.32    466.49 o


  -5   5   2    23528.91    23287.44    238.36 o


  -3   5   2    22955.84    21098.19    506.51 o


  -1   5   2    33909.67    33894.52    312.16 o


   1   5   2    18342.58    18728.76    277.26 o


   3   5   2    35121.43    36074.66    519.46 o


   5   5   2    13330.19    13100.95    821.43 o


  -6   6   2     4714.42     4555.05    237.65 o


  -4   6   2    10051.57     9806.77    312.87 o


  -2   6   2     7117.89     6788.01    228.97 o


   0   6   2     6539.64     6608.91    108.45 o


   2   6   2    10886.67    10646.39    191.58 o


   4   6   2     4798.13     5076.41    383.89 o


   6   6   2     6903.97     6382.94    303.01 o


  -5   7   2     5556.44     5152.62    248.37 o


  -3   7   2    10573.50     9348.13    300.49 o


  -1   7   2     8820.24     8770.11    705.55 o


   1   7   2    13611.11    13378.06    174.45 o


   3   7   2     4766.93     4885.98    500.86 o


   5   7   2     6706.33     6148.67    208.84 o


  -6   8   2    14668.22    15184.71    652.24 o


  -4   8   2    10688.86     9811.05    335.98 o


  -2   8   2    22728.72    21172.80    477.75 o


   0   8   2    18553.01    17881.63    407.57 o


   2   8   2    15666.97    15206.43    335.51 o


   4   8   2    13821.20    13299.93    391.09 o


  -5   9   2        3.42       65.49     54.24 o


  -3   9   2      350.74      417.27     51.15 o


  -1   9   2        2.30        2.74     23.71 o


   1   9   2     1225.33     1180.78     87.90 o


   3   9   2      341.11      325.46     56.86 o


  -4  10   2    19527.56    17880.81    661.13 o


  -2  10   2     7243.32     7583.62    221.68 o


   0  10   2    17072.65    17559.09    860.75 o


   2  10   2    10367.79    13473.70    651.88 o


  -8   0   3    11639.38    10907.90    608.61 o


  -6   0   3    28064.31    27002.90    883.47 o


  -4   0   3    18143.08    18992.62    378.13 o


  -2   0   3    36424.58    36071.34    464.67 o


   0   0   3    32093.12    30269.68    513.63 o


   2   0   3    32214.02    30490.54    766.99 o


   4   0   3    21022.91    20871.74    677.72 o


   6   0   3    11903.52    11627.14    563.92 o


  -7   1   3     2773.34     2971.43    200.23 o


  -5   1   3     2943.23     2977.95    116.76 o


  -3   1   3     4571.76     4715.26     96.83 o


  -1   1   3     3125.56     3099.17     80.74 o


   1   1   3     9859.12     9361.91    177.24 o


   3   1   3     2462.20     2369.69    136.10 o


   5   1   3     2405.96     2253.98    156.19 o


  -8   2   3    11574.36    11417.39    414.34 o


  -6   2   3     7674.48     7718.79    221.77 o


  -4   2   3    24013.05    23741.12    278.63 o


  -2   2   3    21510.27    21784.58    275.16 o


   0   2   3    17177.59    17385.82    247.30 o


   2   2   3    19516.59    18867.03    300.41 o


   4   2   3     9737.44     9359.92    307.43 o


   6   2   3    15008.43    15252.60    471.69 o


  -7   3   3     7366.29     7112.61    213.97 o


  -5   3   3    25650.88    25003.42    287.97 o


  -3   3   3    12068.32    11877.60    229.36 o


  -1   3   3    40645.74    40586.95    396.92 o


   1   3   3     7968.98     8210.15    206.74 o


   3   3   3    25433.78    25652.55    386.43 o


   5   3   3    10494.36    10680.11    369.45 o


  -6   4   3     1607.61     1579.05     89.53 o


  -4   4   3       10.04       52.63     14.56 o


  -2   4   3      214.58      279.36     27.68 o


   0   4   3     1513.48     1511.24     64.45 o


   2   4   3       34.39       15.82     16.54 o


   4   4   3     1494.18     1776.72    211.49 o


   6   4   3      256.41      341.19    122.23 o


  -7   5   3    17016.74    17763.94    489.23 o


  -5   5   3    15909.63    15582.96    310.36 o


  -3   5   3    28340.00    27573.89    316.61 o


  -1   5   3    18731.51    17971.58    252.00 o


   1   5   3    36230.33    34686.22    522.82 o


   3   5   3    16274.76    16026.15    413.45 o


   5   5   3    15406.79    15989.87    476.57 o


  -6   6   3     7095.83     6989.17    293.88 o


  -4   6   3     2413.55     2237.50    148.81 o


  -2   6   3     6816.71     6724.91    122.48 o


   0   6   3     5981.72     5547.21    150.82 o


   2   6   3     5835.00     5605.72    211.55 o


   4   6   3     4589.26     4612.09    294.29 o


  -5   7   3     5429.49     5508.53    259.43 o


  -3   7   3     6794.32     6648.79    297.30 o


  -1   7   3     8703.55     8575.47    198.08 o


   1   7   3     4023.59     3930.85    162.00 o


   3   7   3     6548.84     6078.57    375.14 o


  -4   8   3    19305.07    19393.68    513.59 o


  -2   8   3    15574.23    15131.66    412.07 o


   0   8   3    15987.03    15339.18    391.30 o


   2   8   3    14819.29    13728.37    343.05 o


  -3   9   3      171.68      144.09     43.62 o


  -1   9   3      977.14      961.90     97.43 o


   1   9   3      713.36      709.50    113.32 o


  -2  10   3     9954.47    10476.01    478.16 o


   0  10   3    12866.19    11736.97    512.11 o


  -6   0   4    10800.29    10982.85    521.21 o


  -4   0   4    28539.16    28271.61    799.99 o


  -2   0   4    25796.26    25017.89    693.04 o


   0   0   4    28087.14    28685.15    770.80 o


   2   0   4    23383.03    23550.46    714.84 o


   4   0   4    12730.38    12157.53    539.63 o


  -7   1   4      553.03      652.03     93.88 o


  -5   1   4     3817.81     3877.85    196.45 o


  -3   1   4      463.20      503.20     65.13 o


  -1   1   4     8345.96     8353.01    255.63 o


   1   1   4      538.20      680.28     74.50 o


   3   1   4     2568.90     2436.74    154.68 o


   5   1   4     1067.81     1083.20    173.18 o


  -6   2   4    11424.35    11356.46    494.25 o


  -4   2   4    12320.91    12306.05    585.38 o


  -2   2   4     8957.57     8894.21    267.51 o


   0   2   4    15897.66    15936.48    379.63 o


   2   2   4     7820.29     7657.23    269.63 o


   4   2   4    14258.19    14577.82    532.09 o


  -7   3   4    14228.52    14207.01    419.96 o


  -5   3   4    12365.27    12534.71    351.15 o


  -3   3   4    21962.54    22522.95    391.46 o


  -1   3   4    13275.70    13418.69    339.31 o


   1   3   4    18985.08    19098.03    446.57 o


   3   3   4    16871.39    17825.21    466.92 o


  -6   4   4      254.08      301.81    111.42 o


  -4   4   4      169.99      188.24     38.32 o


  -2   4   4     2385.55     2372.58    107.17 o


   0   4   4       60.23      285.31    205.14 o


   2   4   4     1765.44     1951.27    137.79 o


   4   4   4       43.94      116.46     49.33 o


  -5   5   4    17584.16    17626.17    473.32 o


  -3   5   4    12251.25    11536.82    284.66 o


  -1   5   4    26094.76    26102.67    572.90 o


   1   5   4    13065.22    13361.76    428.15 o


   3   5   4    13702.57    14063.76    685.42 o


  -4   6   4     6442.75     6241.29    266.76 o


  -2   6   4     5452.71     5128.63    190.33 o


   0   6   4     5547.06     5413.36    203.13 o


   2   6   4     5259.03     5109.79    236.92 o


  -3   7   4    10140.67    10539.82    354.59 o


  -1   7   4     2235.37     2346.41    236.44 o


   1   7   4     9863.59     9692.71    407.34 o


  -2   8   4    10770.59    10683.35    359.78 o


   0   8   4    13239.32    13775.61    603.94 o


  -6   0   5    11655.38    11973.32    556.52 o


  -4   0   5    20950.07    21463.59    709.83 o


  -2   0   5    11622.67    12141.63    498.80 o


   0   0   5    22957.85    23167.90    735.30 o


   2   0   5     7521.22     7621.20    418.84 o


  -5   1   5      513.35      650.79     85.75 o


  -3   1   5     6266.46     6213.46    244.99 o


  -1   1   5      828.38      887.90     93.66 o


   1   1   5     2359.31     2291.66    153.27 o


   3   1   5     2091.90     2352.03    234.34 o


  -6   2   5     7779.49     8249.18    317.65 o


  -4   2   5     7477.31     7503.41    386.74 o


  -2   2   5    12599.21    12872.21    367.41 o


   0   2   5     8397.66     8683.60    307.35 o


   2   2   5    12810.39    13419.82    410.50 o


  -5   3   5    11036.00    11132.82    646.75 o


  -3   3   5     8994.17     9204.92    303.64 o


  -1   3   5    13169.70    13656.90    389.90 o


   1   3   5    12969.75    13530.14    402.37 o


  -4   4   5      487.48      532.41     69.34 o


  -2   4   5      126.43      168.44     43.23 o


   0   4   5      356.95      362.75     76.83 o


   2   4   5        9.38       48.05     37.96 o


  -3   5   5    19480.69    19880.52    814.34 o


  -1   5   5    11155.72    11333.34    339.97 o


   1   5   5    13069.14    12922.89    395.14 o


  -2   6   5     1801.25     1842.21    233.88 o


   0   6   5     5626.87     5703.54    238.47 o


  -2   0   6    17392.19    17377.57    671.77 o


  -3   1   6      861.80      932.90    140.89 o


  -1   1   6      724.96      784.71    130.53 o


  -2   2   6     5184.01     5358.09    329.03 o


 
